# Supplementary material for: PHENSIM: Phenotype Simulator
Source: PLoS Comput Biol. 2021 Jun 24;17(6):e1009069. doi: 10.1371/journal.pcbi.1009069 (PMC8224893; doi:10.1371/journal.pcbi.1009069)
Supplement: S1 Table — We computed for both software accuracy, Positive Predictive Value (PPV), Sensitivity and Specificity for genes showing altered expression, and PPV and False Negative Rate (FNR) for the non-altered ones. The sample sets were categorized based on the KEGG meta-pathway genes: DS1 contains all sample sets where the up- or down-regulated gene was in KEGG; DS2 all the remaining ones. (XLSX) [file pcbi.1009069.s001.xlsx]

## Sheet: S1 Table
	Algorithm	Accuracy	Altered Genes			Non-altered Genes
			PPV	Sensitivity	Specificity	PPV	FNR
DS1
	PHENSIM	0.6259	0.6899	0.615	0.9829	0.8921	0.3078
	PHENSIM + REACTOME	0.6437	0.6349	0.5416	0.9854	0.8972	0.3007
	BioNSi	0.064	0.5075	0.2692	0.7925	0.8624	0.997
DS2
	PHENSIM	0.365	0.735	0.8105	0.9684	0.8797	0.6836
	PHENSIM + REACTOME	0.3291	0.7571	0.7622	0.9716	0.878	0.7201
	BioNSi	0.0735	0.3283	0.15	0.8052	0.4345	0.9968
