# Supplementary material for: PHENSIM: Phenotype Simulator
Source: PLoS Comput Biol. 2021 Jun 24;17(6):e1009069. doi: 10.1371/journal.pcbi.1009069 (PMC8224893; doi:10.1371/journal.pcbi.1009069)
Supplement: S3 Table — Here, we report the most important predictions made by PHENSIM for the MAPK and NF-κB signaling pathways. We report a set of relevant nodes for each pathway together with their perturbation, activity score, and p-value. (XLSX) [file pcbi.1009069.s003.xlsx]

## Sheet: S3 Table
MAPK signaling pathway
Gene Name	Perturbation	Activity Score	p-value
NF-kB, p50	-5.698e-06	0	0.536
NFKB2, p52	-1.466e-06	0	0.875
RAC1	-0.0002622	0	0.489
NRAS	-0.0454353	-4.82028	0.04
MRAS	-0.0416875	-4.82028	0.014
HRAS	-0.0431291	-4.82028	0.038
R-Ras	-0.0392022	-4.82028	0.013
RASGRP3, GRP3	-0.00233705	-2.48382	0.034
RRAS2	-0.0416877	-4.82028	0.017
KRAS	-0.0432252	-4.82028	0.04
RASA1	0	0	0.975
RAC1	-0.0002622	0	0.489
CDC42	0.0019324	1.98299	0.029
NF-kappa B signaling pathway
Gene Name	Perturbation	Activity Score	p-value
NF-kB, p50	-5.698e-06	0	0.536
NFKB2, p52	-1.466e-06	0	0.875
IKBA	-0.000104953	0	0.688
